# Supplementary material for: Molecular Signatures Associated with HCV-Induced Hepatocellular Carcinoma and Liver Metastasis
Source: PLoS One. 2013 Feb 18;8(2):e56153. doi: 10.1371/journal.pone.0056153 (PMC3575468; doi:10.1371/journal.pone.0056153)
Supplement: Table S1 — List of the 198 genes upregulated in HCC samples of the two independent datasets, in comparison to liver control biopsies. (XLS) [file pone.0056153.s002.xls]

## Sheet: HCC
				FirstDataset		SecondDataset
	UGCluster	Gene Name	Name	p-value	Fold-Change	p-value	Fold-Change
HCCvsCTR_P<01 FC-Positive	Hs.158381	AARS2	Alanyl-tRNA synthetase 2, mitochondrial	0.00753037	1.44979	0.000248247	1.82429
	Hs.534141	ADCK2	AarF domain containing kinase 2	0.00892495	1.48967	7.61931e-05	1.53698
	Hs.18021	ADPRHL2	ADP-ribosylhydrolase like 2	0.000148849	2.15867	9.66877e-06	1.91504
	Hs.654529	AP3M2	Adaptor-related protein complex 3, mu 2 subunit	0.00355558	1.87495	0.000156913	1.94351
	Hs.654668	ARHGAP26	Rho GTPase activating protein 26	0.00359648	1.66813	1.48291e-05	2.20596
	Hs.437126	ARHGAP9	Rho GTPase activating protein 9	0.00077761	3.26156	0.000520796	2.27134
	Hs.516954	ARHGEF11	Rho guanine nucleotide exchange factor (GEF) 11	0.00652132	1.53024	0.00821421	1.60562
	Hs.371889	ATP1A1	ATPase, Na+/K+ transporting, alpha 1 polypeptide	0.00669352	2.15472	0.00144349	1.60516
	Hs.521056	ATP5J2	ATP synthase, H+ transporting, mitochondrial F0 complex, subunit F2	0.005787	1.46999	5.93613e-08	1.81071
	Hs.78089	ATP6V1F	ATPase, H+ transporting, lysosomal 14kDa, V1 subunit F	0.00035303	1.44826	0.00113315	1.57948
	Hs.592082	AXIN1	Axin 1	0.00418312	1.55322	1.06049e-05	1.85913
	Hs.414418	BET1L	Blocked early in transport 1 homolog	8.91123e-05	1.65998	0.000312519	1.69759
	Hs.127799	BIRC3	Baculoviral IAP repeat-containing 3	0.00726324	2.30049	0.000341183	2.11719
	Hs.488143	BLVRA	Biliverdin reductase A	0.00156371	2.3388	0.00614523	2.2041
	Hs.444600	BOLA2	BolA homolog 2	0.000321469	1.9914	0.00560719	1.95826
	Hs.61472	BOLA3	BolA homolog 3	0.00100282	1.70123	0.000341885	1.7266
	Hs.632740	BRI3BP	BRI3 binding protein	0.00982306	1.69128	1.25271e-07	2.73398
	Hs.591382	BSG	Basigin (Ok blood group)	0.00448395	1.90182	0.000363699	2.63637
	Hs.380233	BUD31	BUD31 homolog (S. cerevisiae)	0.000101611	1.6911	0.000850013	1.75044
	Hs.368296	C11orf49	Chromosome 11 open reading frame 49	0.00814654	1.73121	0.00130058	1.51911
	Hs.37883	C18orf21	Chromosome 18 open reading frame 21	0.000369405	1.70217	1.54343e-05	1.73114
	Hs.662044	C19orf52	Chromosome 19 open reading frame 52	0.0017569	1.4854	5.35734e-07	1.65019
	Hs.556017	C1orf131	Chromosome 1 open reading frame 131	0.00156929	2.02512	4.14234e-06	2.35417
	Hs.325081	C1orf142	Chromosome 1 open reading frame 142	0.00921261	1.3996	0.000659673	1.61943
	Hs.23198	C1orf31	Chromosome 1 open reading frame 31	2.45999e-05	2.15914	0.000247883	1.73208
	Hs.445952	C1orf35	Chromosome 1 open reading frame 35	0.00550857	1.54595	5.57208e-05	1.79959
	Hs.7962	C1orf59	Chromosome 1 open reading frame 59	0.00206541	1.72842	0.00651564	1.74989
	Hs.765952	C20orf199	chromosome 20 open reading frame 199	0.00605899	2.41565	0.00243121	1.73958
	Hs.413359	C7orf47	Chromosome 7 open reading frame 47	0.000210674	2.01366	1.70241e-05	2.66827
	Hs.658575	C9orf80	Chromosome 9 open reading frame 80	0.00610577	1.50593	0.00998603	1.53633
	Hs.370555	C9orf86	Chromosome 9 open reading frame 86	0.00248344	1.64049	0.000705977	1.84219
	Hs.522493	CAMSAP1	Calmodulin regulated spectrin-associated protein 1	6.68278e-05	1.86853	4.08262e-06	1.78413
	Hs.112218	CAPN10	Calpain 10	3.08396e-05	1.67336	0.00446973	1.53029
	Hs.648101	CARD11	Caspase recruitment domain family, member 11	0.00245674	1.57176	0.00357899	1.5683
	Hs.654619	CCDC128	Coiled-coil domain containing 128	0.00410819	1.47355	0.000512538	1.75749
	Hs.222282	CCDC132	Coiled-coil domain containing 132	0.00214641	1.69687	0.00189644	1.58077
	Hs.143733	CCDC34	Coiled-coil domain containing 34	0.00941724	2.0155	0.00345725	2.11397
	Hs.238990	CDKN1B	Cyclin-dependent kinase inhibitor 1B (p27, Kip1)	0.00840674	1.6178	0.00629025	1.49682
	Hs.82794	CETN2	Centrin, EF-hand protein, 2	0.00100204	1.64838	0.00832187	1.85786
	Hs.173724	CKB	Creatine kinase, brain	0.00582018	2.45491	0.000255396	2.35877
	Hs.15159	CKLF	Chemokine-like factor	0.00391186	1.64113	0.000254265	2.12659
	Hs.445890	CNIH4	Cornichon homolog 4	0.00207869	1.66666	0.00345782	1.66775
	Hs.309403	CROCC	Ciliary rootlet coiled-coil, rootletin	0.000372074	1.97896	1.06261e-05	2.58578
	Hs.406392	CRTC2	CREB regulated transcription coactivator 2	0.00386669	1.63657	0.00577542	1.84206
	Hs.520136	CUL7	Cullin 7	0.000176258	1.56275	0.00274033	1.55135
	Hs.311609	DDX39	DEAD (Asp-Glu-Ala-Asp) box polypeptide 39	1.43681e-05	1.82866	0.00614245	1.64307
	Hs.286173	DDX55	DEAD (Asp-Glu-Ala-Asp) box polypeptide 55	0.00530306	1.62539	0.00311435	1.32918
	Hs.93836	DFNB31	Deafness, autosomal recessive 31	0.00171863	1.8038	4.39861e-05	2.34366
	Hs.169611	DIABLO	Diablo homolog (Drosophila)	0.00732027	1.26046	3.0484e-05	1.70942
	Hs.593920	DYNLRB1	Dynein, light chain, roadblock-type 1	0.00554463	1.50065	0.00423422	1.5181
	Hs.513268	E4F1	E4F transcription factor 1	0.00604459	1.4759	0.000272775	1.73492
	Hs.449913	EFNA4	Ephrin-A4	0.00201771	1.50893	0.00891826	1.27963
	Hs.18442	ENOPH1	Enolase-phosphatase 1	0.00654128	1.29169	1.85246e-05	1.81018
	Hs.404706	FAM122B	Family with sequence similarity 122B	0.000767341	2.02143	0.00901343	1.67381
	Hs.567527	FAM86C	Family with sequence similarity 86, member C	0.00518192	1.50447	0.00637075	1.63651
	Hs.714333	FBF1	Fas (TNFRSF6) binding factor 1	0.00381258	1.57767	2.5524e-05	2.35487
	Hs.438867	FLJ20489	Hypothetical protein FLJ20489	0.000363088	1.32195	0.00485697	1.46779
	Hs.136979	FLJ21438	Hypothetical protein FLJ21438	0.00199341	1.85669	0.00163342	1.8561
	Hs.463785	FTSJ3	FtsJ homolog 3 (E. coli)	0.00629385	1.70677	0.000179491	1.97335
	Hs.386567	GBP2	Guanylate binding protein 2, interferon-inducible	0.0040682	1.48884	7.40455e-09	2.82286
	Hs.151413	GMFB	Glia maturation factor, beta	0.00340873	1.87406	0.000743182	1.59961
	Hs.645427	GNG5	Guanine nucleotide binding protein (G protein), gamma 5	0.00260543	1.61546	0.00264667	1.53532
	Hs.713537	GPC3	Glypican 3	0.00520455	3.32014	0.00660915	2.81683
	Hs.523763	GPR137	G protein-coupled receptor 137	3.78867e-05	1.49668	3.46952e-06	1.57663
	Hs.6459	GPR172A	G protein-coupled receptor 172A	0.00010556	2.30068	0.0070975	1.69291
	Hs.215766	GTPBP4	GTP binding protein 4	0.00979193	1.42202	0.00118507	1.51759
	Hs.477892	GYG1	Glycogenin 1	0.00388949	1.67715	2.46899e-05	1.81914
	Hs.488189	H2AFV	H2A histone family, member V	2.50102e-05	2.41504	0.000491338	2.33357
	Hs.546259	H3F3A	H3 histone, family 3A	0.00145993	1.85004	0.00303675	1.58394
	Hs.714387	HEXDC	Hexosaminidase (glycosyl hydrolase family 20, catalytic domain) containing	0.00245404	1.58907	1.74264e-06	2.1036
	Hs.519972	HLA-F	Major histocompatibility complex, class I, F	0.0030413	2.17711	0.00132742	2.17556
	Hs.512152	HLA-G	Major histocompatibility complex, class I, G	0.00363685	1.93291	3.87989e-05	5.66242
	Hs.655226	HLA-H	Major histocompatibility complex, class I, H	0.00588862	1.9227	0.00152121	2.15984
	Hs.434102	HMGB1	High-mobility group box 1	0.00358514	1.70113	0.0025999	1.70837
	Hs.356285	HMGN1	High-mobility group nucleosome binding domain 1	0.00958565	1.45347	1.84054e-06	1.76714
	Hs.125133	HPS6	Hermansky-Pudlak syndrome 6	0.00565035	1.40595	0.000122579	1.58089
	Hs.90093	HSPA4	Heat shock 70kDa protein 4	0.00981671	1.4986	5.0805e-06	2.10209
	Hs.380250	IFI16	Interferon, gamma-inducible protein 16	0.00868533	2.64677	2.47736e-08	2.68681
	Hs.532634	IFI27	Interferon, alpha-inducible protein 27	7.05545e-05	3.42574	0.000335981	4.9815
	Hs.496267	IGBP1	Immunoglobulin (CD79A) binding protein 1	0.00496571	1.49712	0.00316959	1.81159
	Hs.75117	ILF2	Interleukin enhancer binding factor 2, 45kDa	0.00535367	1.52665	0.00630949	1.46739
	Hs.458485	ISG15	ISG15 ubiquitin-like modifier	0.00487725	3.46454	0.00531597	5.0049
	Hs.413416	JMJD1C	Jumonji domain containing 1C	0.00942015	1.77969	2.10914e-06	1.6761
	Hs.535903	JRK	Jerky homolog (mouse)	0.00214787	2.23608	1.20527e-05	2.39554
	Hs.591502	KIAA1522	KIAA1522	0.00670402	1.6384	0.000119133	1.93994
	Hs.528713	KIFC2	Kinesin family member C2	0.000237169	1.7704	0.000759327	2.3166
	Hs.99936	KRT10	Keratin 10	0.0015205	1.37168	0.00626989	1.50466
	Hs.516671	KRTCAP2	Keratinocyte associated protein 2	0.000152455	1.63676	0.00180762	1.92701
	Hs.435166	LBR	Lamin B receptor	0.00601968	1.95306	8.68451e-07	2.34997
	Hs.525232	LRP10	Low density lipoprotein receptor-related protein 10	0.00106006	1.60674	0.00045185	1.57394
	Hs.56729	LSP1	Lymphocyte-specific protein 1	0.00276049	1.43366	0.000214731	1.51677
	Hs.140452	M6PRBP1	Mannose-6-phosphate receptor binding protein 1	0.00270518	1.64244	0.000252339	1.73999
	Hs.139896	MAEA	Macrophage erythroblast attacher	0.00770079	1.52718	0.000260089	1.52703
	Hs.591887	MAN1B1	Mannosidase, alpha, class 1B, member 1	0.00074539	1.6655	0.000317002	1.50537
	Hs.285354	MAX	MYC associated factor X	0.00921484	1.1832	3.83557e-06	1.3747
	Hs.278362	MEA1	Male-enhanced antigen 1	0.00577115	1.46676	0.00140576	1.52652
	Hs.409226	MED12	Mediator complex subunit 12	0.00663483	1.20227	0.000202545	1.38397
	Hs.470553	METTL5	Methyltransferase like 5	0.00992145	1.53198	5.86878e-05	1.93677
	Hs.325631	MIF4GD	MIF4G domain containing	0.00039369	1.73866	3.06255e-09	2.64887
	Hs.555918	MORC2	MORC family CW-type zinc finger 2	0.00496492	1.56084	7.52479e-07	2.13006
	Hs.405880	MRPS21	Mitochondrial ribosomal protein S21	0.00179777	1.59637	0.00255364	1.51143
	Hs.399810	MZF1	Myeloid zinc finger 1	0.00767403	1.40129	0.00028774	1.50809
	Hs.654991	NCOA5	Nuclear receptor coactivator 5	0.000190448	1.42148	0.00352749	1.45571
	Hs.463456	NME2	non-metastatic cells 2	0.00570317	1.77534	0.00105623	1.81309
	Hs.592072	NOD2	Nucleotide-binding oligomerization domain containing 2	0.00166345	1.78407	0.00672736	1.85685
	Hs.574492	NUP62	Interleukin 4 induced 1	0.000795021	1.96566	0.000895055	1.81282
	Hs.67896	OGFR	Opioid growth factor receptor	0.00752648	1.45857	0.000983325	1.77855
	Hs.348609	PARP10	Poly (ADP-ribose) polymerase family, member 10	0.00609844	1.62625	0.00957149	1.5681
	Hs.483419	PHF15	PHD finger protein 15	0.00311424	1.69681	0.000588792	1.6041
	Hs.460124	PHF19	PHD finger protein 19	0.00342554	1.65632	0.00470295	2.21278
	Hs.304362	PHF20L1	PHD finger protein 20-like 1	0.00646411	2.41985	1.24755e-05	1.79646
	Hs.606356	PHIP	Pleckstrin homology domain interacting protein	0.00154728	1.91955	8.07293e-06	2.23529
	Hs.468415	PIGF	Phosphatidylinositol glycan anchor biosynthesis, class F	0.0010408	1.53235	0.000329401	1.63009
	Hs.107125	PLVAP	Plasmalemma vesicle associated protein	0.00988276	2.47903	0.00425549	2.20645
	Hs.125036	PLXDC1	Plexin domain containing 1	0.00273489	1.46583	0.00729432	1.6325
	Hs.658134	PLXDC2	Plexin domain containing 2	0.000577505	1.98921	0.00108424	1.66238
	Hs.416994	POP7	Processing of precursor 7, ribonuclease P/MRP subunit	0.0016869	1.66668	0.00175328	1.50496
	Hs.466987	PRKD2	Protein kinase D2	0.000215948	1.73376	0.000306908	1.62989
	Hs.658434	PSIP1	PC4 and SFRS1 interacting protein 1	0.000937686	3.07953	1.58922e-06	3.53851
	Hs.518464	PSMD2	Proteasome (prosome, macropain) 26S subunit, non-ATPase, 2	8.82385e-05	1.76818	0.00422268	1.46888
	Hs.505059	PSMD4	Proteasome (prosome, macropain) 26S subunit, non-ATPase, 4	0.00090993	1.79436	0.00349587	1.56923
	Hs.434081	PSME2	Proteasome (prosome, macropain) activator subunit 2 (PA28 beta)	0.000394783	2.65714	0.00106641	1.96156
	Hs.591159	PTHLH	Parathyroid hormone-like hormone	0.00132984	1.49285	2.87224e-05	1.51031
	Hs.443121	PURA	Purine-rich element binding protein A	0.00245271	1.62862	3.73435e-08	1.79492
	Hs.16258	RAB24	RAB24, member RAS oncogene family	1.24228e-05	1.87033	2.02119e-05	1.468
	Hs.585378	RABGAP1L	RAB GTPase activating protein 1-like	0.00856259	1.98367	0.00482941	1.9925
	Hs.706788	RBM26	RNA binding motif protein 26	0.000325685	2.16899	0.00446878	1.64695
	Hs.474949	RBX1	Ring-box 1	0.00673252	1.6235	0.00107965	2.01892
	Hs.654402	RELB	V-rel reticuloendotheliosis viral oncogene homolog B	0.00243362	2.055	0.000175045	2.25395
	Hs.647086	REPIN1	Replication initiator 1	0.0029435	1.72186	0.00499951	1.63889
	Hs.159013	RHEBL1	Ras homolog enriched in brain like 1	0.00750795	1.43908	0.000134931	1.57659
	Hs.502659	RHOC	Ras homolog gene family, member C	0.0037819	1.76723	0.000101677	1.2266
	Hs.375217	RNF31	Ring finger protein 31	0.000868973	1.91946	0.000126276	1.74524
	Hs.66394	RNF4	Ring finger protein 4	0.00422639	1.32438	4.41547e-05	1.77911
	Hs.370895	RPN2	Ribophorin II	0.0081476	1.59844	0.000989259	1.50529
	Hs.183232	RPP21	Ribonuclease P/MRP 21kDa subunit	0.00251492	1.48951	7.86581e-05	1.61528
	Hs.485938	RRAGD	Ras-related GTP binding D	0.00847447	1.56255	5.8707e-05	2.34675
	Hs.302287	SCFD2	Sec1 family domain containing 2	0.00931454	1.51722	0.0057696	3.80248
	Hs.432360	SCNM1	Sodium channel modifier 1	0.000442603	1.56879	0.00665118	1.36189
	Hs.514950	SCPEP1	Serine carboxypeptidase 1	0.000213499	1.8729	8.28851e-06	1.89139
	Hs.381167	SERPINB1	Serpin peptidase inhibitor, clade B (ovalbumin), member 1	0.00265605	2.19065	0.000265732	2.12511
	Hs.515412	SERTAD3	SERTA domain containing 3	0.0038149	1.56223	7.59048e-05	2.08153
	Hs.31074	SGSH	N-sulfoglucosamine sulfohydrolase	0.00766892	1.46215	4.91607e-05	2.13687
	Hs.200770	SKAP2	Src kinase associated phosphoprotein 2	0.00498663	2.1432	0.000129034	1.94267
	Hs.439643	SLC16A7	Solute carrier family 16, member 7 (monocarboxylic acid transporter 2)	0.00983294	1.47826	0.00518534	1.66252
	Hs.436385	SLC22A2	Solute carrier family 22 (organic cation transporter), member 2	0.00425845	1.55729	0.000920287	1.68108
	Hs.350927	SLC25A6	Solute carrier family 25	0.0013188	1.83658	0.00128602	1.51782
	Hs.327527	SMARCA4	SWI/SNF related	0.00676824	2.01968	0.00263392	2.15987
	Hs.236030	SMARCC2	SWI/SNF related	5.09695e-05	1.73812	1.64015e-05	1.77108
	Hs.796209	SNORD38A	small nucleolar RNA, C/D box 38A	0.0039479	1.42897	0.000108133	1.79259
	Hs.466775	SNRPA	Small nuclear ribonucleoprotein polypeptide A	5.20174e-05	1.93134	0.000680369	2.1249
	Hs.83753	SNRPB	Small nuclear ribonucleoprotein polypeptides B and B1	0.0052928	1.69294	0.00369408	2.05018
	Hs.334612	SNRPE	Small nuclear ribonucleoprotein polypeptide E	0.00359945	2.12857	0.000904513	1.88883
	Hs.437277	SQSTM1	Sequestosome 1	0.000227156	3.07496	0.00939038	1.82564
	Hs.515259	SSBP4	Single stranded DNA binding protein 4	0.00464912	1.39801	0.0057156	1.58129
	Hs.3972	ST6GALNAC4	ST6 (alpha-N-acetyl-neuraminyl-2,3-beta-galactosyl-1,3)-N-acetylgalactosaminide alpha-2,6-sialyltransferase 4	0.00200368	1.6479	0.00478383	1.56771
	Hs.708051	STAT1	Signal transducer and activator of transcription 1, 91kDa	1.57586e-06	4.03411	0.000373948	3.02
	Hs.274430	SURF6	Surfeit 6	0.00483542	1.56331	0.000187174	2.10827
	Hs.352018	TAP1	Transporter 1, ATP-binding cassette, sub-family B (MDR/TAP)	0.00201841	2.33767	0.000256559	2.66711
	Hs.164070	THEM4	Thioesterase superfamily member 4	0.00136312	1.57416	0.000480342	1.92077
	Hs.653181	THY1	Thy-1 cell surface antigen	0.000940145	4.8921	0.0055227	3.23716
	Hs.515122	TK1	Thymidine kinase 1	0.00245763	2.82224	0.00058447	2.20734
	Hs.604542	TLR5	Toll-like receptor 5	0.00181319	2.1399	0.000170475	1.74699
	Hs.193613	TNPO3	Transportin 3	0.00473095	1.5013	0.000102918	1.58835
	Hs.13543	TRIM11	Tripartite motif-containing 11	0.000928197	1.56605	1.19738e-06	2.58223
	Hs.584851	TRIM38	Tripartite motif-containing 38	0.00538487	1.59051	4.56099e-05	1.84654
	Hs.189823	TRIM65	Tripartite motif-containing 65	0.000241891	1.37711	0.000278402	1.6985
	Hs.533030	TRIOBP	TRIO and F-actin binding protein	0.00154099	1.69058	0.000787168	1.63601
	Hs.31704	TTC9C	Tetratricopeptide repeat domain 9C	0.000300032	1.44327	5.14424e-05	1.55219
	Hs.524390	TUBA1B	Tubulin, alpha 1b	0.00535446	2.52538	5.46068e-07	1.54713
	Hs.708059	TUBG2	Tubulin, gamma 2	0.000967591	1.51768	2.47637e-09	2.50474
	Hs.75516	TYK2	Tyrosine kinase 2	0.000881806	1.79045	7.90402e-05	1.58887
	Hs.714406	UBD	Ubiquitin D	0.00259324	3.72052	0.000516297	3.79813
	Hs.35086	USP1	Ubiquitin specific peptidase 1	0.00927985	1.84236	1.2666e-05	1.6065
	Hs.464416	USP14	Ubiquitin specific peptidase 14	0.00184497	1.8998	0.00147403	1.80724
	Hs.458598	UTP14A	UTP14, U3 small nucleolar ribonucleoprotein	0.00461543	1.70824	1.49847e-05	1.73746
	Hs.589862	UTP6	UTP6, small subunit (SSU) processome component	0.00429414	1.52892	0.00965511	1.51995
	Hs.533287	WBP5	WW domain binding protein 5	0.00236187	2.28879	0.00936691	1.95973
	Hs.20848	WDSUB1	WD repeat, sterile alpha motif and U-box domain containing 1	0.00281049	1.45103	0.000482445	1.87667
	Hs.442138	WIZ	Widely interspaced zinc finger motifs	0.00116056	1.89787	0.00772355	1.76112
	Hs.408458	WWP2	WW domain containing E3 ubiquitin protein ligase 2	0.000414916	1.58512	5.92477e-06	1.59995
	Hs.654364	XPA	Xeroderma pigmentosum, complementation group A	0.000700766	1.59342	2.5252e-07	2.27144
	Hs.98493	XRCC1	X-ray repair complementing defective repair in Chinese hamster cells 1	0.006044	1.27343	0.000560739	1.61438
	Hs.433764	ZBTB17	Zinc finger and BTB domain containing 17	3.67876e-05	1.62559	2.66966e-06	1.98295
	Hs.460645	ZNF267	Zinc finger protein 267	0.0094675	1.55347	8.3563e-08	1.73044
	Hs.438994	ZNF544	Zinc finger protein 544	0.000390196	1.5984	3.10314e-06	1.57432
	Hs.631551	ZNF580	Zinc finger protein 580	0.00612412	1.56165	0.0034871	1.9963
	Hs.463375	ZNF652	Zinc finger protein 652	0.00393617	2.13438	0.00266317	1.93963
	Hs.180402	ZNF671	Zinc finger protein 671	0.00254941	1.42771	6.08027e-07	1.85538
	Hs.374485	ZNF706	Zinc finger protein 706	0.000500586	1.52917	0.000813559	1.97747
	Hs.709639	ZNF775	Zinc finger protein 775	0.00104346	1.64423	0.000477307	1.65105
	Hs.57813	ZNRD1	Zinc ribbon domain containing 1	0.00914749	1.36833	0.000364295	1.42916
HCVvsCTR_p<01 FC-Positive	Hs.298885	ACOT9	Acyl-CoA thioesterase 9	0.00944724	2.68593	0.00690316	1.57931
	Hs.18021	ADPRHL2	ADP-ribosylhydrolase like 2	0.00455597	1.71396	6.48933e-05	1.80014
	Hs.497399	ARL8A	ADP-ribosylation factor-like 8A	0.000161294	2.50974	0.00609418	2.65709
	Hs.414418	BET1L	Blocked early in transport 1 homolog	0.000201454	1.60958	9.82607e-05	1.76541
	Hs.191510	BTN3A1	Butyrophilin, subfamily 3, member A1	0.00551605	1.68831	0.00187894	1.6903
	Hs.167741	BTN3A3	Butyrophilin, subfamily 3, member A3	0.000460048	1.58834	6.8793e-05	1.86745
	Hs.7962	C1orf59	Chromosome 1 open reading frame 59	0.00399542	1.66041	0.00998453	1.67696
	Hs.522493	CAMSAP1	Calmodulin regulated spectrin-associated protein 1	0.000933425	1.66604	5.11072e-06	1.76285
	Hs.112218	CAPN10	Calpain 10	0.00753873	1.35448	0.000382219	1.74127
	Hs.514821	CCL5	Chemokine (C-C motif) ligand 5	0.00131759	2.79314	0.0079954	1.96049
	Hs.276770	CD52	CD52 molecule	0.00839753	1.93901	0.000586356	2.11277
	Hs.70327	CRIP1	Cysteine-rich protein 1	0.000948661	2.30357	0.00251444	1.70589
	Hs.309403	CROCC	Ciliary rootlet coiled-coil	0.000848981	1.86453	3.83447e-05	2.38755
	Hs.55918	DHX58	DEXH (Asp-Glu-X-His) box polypeptide 58	0.00537798	1.61602	0.000130107	1.77781
	Hs.202672	DNMT1	DNA (cytosine-5-)-methyltransferase 1	0.00517803	1.72688	0.00203863	1.68633
	Hs.150651	FAM111A	Family with sequence similarity 111, member A	0.00551465	4.30378	0.000330665	1.80515
	Hs.136979	FLJ21438	Hypothetical protein FLJ21438	3.76739e-05	2.346	0.000158989	2.07908
	Hs.656020	FLJ45422	FLJ45422 protein (FLJ45422), mRNA.	0.000986308	2.48312	0.00390049	1.33413
	Hs.409925	GBP4	Guanylate binding protein 4	0.00366188	1.75744	0.00541423	1.65807
	Hs.875678	HCG4	HLA complex group 4	3.64278e-05	2.49426	7.4021e-06	2.07109
	Hs.529317	HERC6	Hect domain and RLD 6	5.2045e-05	2.28028	0.00132721	2.14185
	Hs.181244	HLA-A	Major histocompatibility complex, class I, A	1.39052e-05	2.22258	0.00886062	1.88563
	Hs.77961	HLA-B	Major histocompatibility complex, class I, B	0.000943011	2.62398	0.00750819	1.90545
	Hs.591798	HLA-DQA2	Major histocompatibility complex, class II, DQ alpha 2	0.0063894	2.02755	0.00528333	2.01021
	Hs.519972	HLA-F	Major histocompatibility complex, class I, F	4.83977e-05	3.01796	0.000372062	2.33337
	Hs.512152	HLA-G	Major histocompatibility complex, class I, G	0.00132327	2.08826	0.00185689	5.43979
	Hs.655226	HLA-H	Major histocompatibility complex, class I	0.000177357	2.52902	0.000776289	2.237
	Hs.380250	IFI16	Interferon, gamma-inducible protein 16	0.00417647	1.60814	2.33601e-06	2.31194
	Hs.532634	IFI27	Interferon, alpha-inducible protein 27	5.25365e-07	5.12027	0.00862946	3.36826
	Hs.523847	IFI6	Interferon, alpha-inducible protein 6	0.000190588	3.95309	0.00653173	3.80893
	Hs.449585	IGL@	Immunoglobulin lambda joining 3	0.00234782	1.83672	6.34535e-07	2.05042
	Hs.458485	ISG15	ISG15 ubiquitin-like modifier	0.000179057	5.58603	0.000515193	6.69361
	Hs.459265	ISG20	Interferon stimulated exonuclease gene 20kDa	0.00681676	2.4001	0.00618064	1.83073
	Hs.413416	JMJD1C	Jumonji domain containing 1C	0.00363012	1.63486	2.0265e-05	2.13457
	Hs.479384	KIAA0746	KIAA0746 protein	0.00108139	2.36504	0.00270415	2.09538
	Hs.658487	LHX4	LIM homeobox 4	0.00325126	1.30525	0.00904216	1.24323
	Hs.442634	LOC283871	Hypothetical protein LOC283871	0.00147537	1.64503	9.72333e-05	1.87772
	Hs.56729	LSP1	Lymphocyte-specific protein 1	0.00116684	1.47461	2.36183e-05	1.61189
	Hs.285354	MAX	MYC associated factor X	0.00990494	1.18114	0.00424232	1.23362
	Hs.517307	MX1	Myxovirus (influenza virus) resistance 1, interferon-inducible protein p78	0.00132468	3.08539	3.40215e-06	6.01701
	Hs.524760	OAS1	2',5'-oligoadenylate synthetase 1, 40/46kDa	0.000247335	2.73057	0.00101668	2.55938
	Hs.118633	OASL	2'-5'-oligoadenylate synthetase-like	0.000174359	2.77352	0.000355366	3.28711
	Hs.67896	OGFR	Opioid growth factor receptor	0.00226936	1.54824	0.00287916	1.6764
	Hs.304362	PHF20L1	PHD finger protein 20-like 1	0.0033589	2.72729	0.00117566	1.53186
	Hs.223296	PIGX	Phosphatidylinositol glycan anchor biosynthesis, class X	0.00872312	2.04264	0.00160222	1.53974
	Hs.26670	PIK3IP1	Phosphoinositide-3-kinase interacting protein 1	0.00140193	1.6467	0.000257178	1.77803
	Hs.416994	POP7	Processing of precursor 7, ribonuclease P/MRP subunit	0.00803102	1.51707	0.00451091	1.44858
	Hs.466987	PRKD2	Protein kinase D2	0.00964207	1.44504	8.30603e-05	1.70975
	Hs.654585	PSMB9	Proteasome (prosome, macropain) subunit, beta type, 9 (large multifunctional peptidase 2)	0.00183643	2.0191	0.00491052	1.78845
	Hs.16258	RAB24	RAB24, member RAS oncogene family	0.0099953	1.39676	3.5735e-06	1.51731
	Hs.375217	RNF31	Ring finger protein 31	0.00424298	1.71709	0.00051673	1.65716
	Hs.149957	RPS6KA1	Ribosomal protein S6 kinase, 90kDa, polypeptide 1	0.00125598	1.58924	0.000146073	2.02456
	Hs.514950	SCPEP1	Serine carboxypeptidase 1	0.00652156	1.55544	0.00340883	1.53814
	Hs.591569	SERTAD2	SERTA domain containing 2	0.00671176	1.30389	0.00149486	1.4418
	Hs.515412	SERTAD3	SERTA domain containing 3	0.00545479	1.53225	0.000416889	1.91987
	Hs.466775	SNRPA	Small nuclear ribonucleoprotein polypeptide A	0.00458717	1.54792	0.00451091	1.32
	Hs.3972	ST6GALNAC4	ST6 (alpha-N-acetyl-neuraminyl-2,3-beta-galactosyl-1,3)-N-acetylgalactosaminide alpha-2,6-sialyltransferase 4	0.000358766	1.82033	0.00338671	1.59177
	Hs.708051	STAT1	Signal transducer and activator of transcription 1, 91kDa	7.85667e-09	6.04253	0.000204249	4.50579
	Hs.352018	TAP1	Transporter 1, ATP-binding cassette, sub-family B (MDR/TAP)	0.00024465	2.86468	9.60454e-05	2.82945
	Hs.414473	TMEM63B	Transmembrane protein 63B	0.00474532	1.33863	2.03308e-05	1.37244
	Hs.74647	TRA@	YME1-like 1 (S. cerevisiae)	0.0044755	2.32603	0.00759933	1.98017
	Hs.584851	TRIM38	Tripartite motif-containing 38	0.00628599	1.58955	0.00144925	1.62743
	Hs.708059	TUBG2	Tubulin, gamma 2	0.00531467	1.39517	7.85913e-05	1.87655
	Hs.714406	UBD	Ubiquitin D	0.00237113	3.68923	0.00223636	2.82924
	Hs.38260	USP18	Ubiquitin specific peptidase 18	0.00832397	2.1315	0.00623291	2.48869
	Hs.98493	XRCC1	X-ray repair complementing defective repair in Chinese hamster cells 1	0.00655288	1.26521	0.000647167	1.59898
	Hs.433764	ZBTB17	Zinc finger and BTB domain containing 17	0.00204664	1.39481	0.000238097	1.70127
	Hs.631551	ZNF580	Zinc finger protein 580	0.00574387	1.56751	0.00877044	1.84006
	Hs.374485	ZNF706	Zinc finger protein 706	0.00616809	1.37566	0.00171153	1.59688
HCCvsHCV_p<01 FC-Positive	Hs.656243	AMMECR1	Alport syndrome, mental retardation, midface hypoplasia and elliptocytosis chromosomal region, gene 1	0.00765338	1.20347	0.00118367	1.25463
	Hs.440961	CAST	Calpastatin	0.00994726	1.64017	4.78897e-06	1.47817
	Hs.293590	CDC42BPG	CDC42 binding protein kinase gamma	0.000388288	2.68568	0.00415536	1.11406
	Hs.286173	DDX55	DEAD (Asp-Glu-Ala-Asp) box polypeptide 55	0.00169748	1.61377	0.000958324	1.23476
	Hs.93836	DFNB31	Deafness, autosomal recessive 31	0.00812325	1.54199	0.00264826	1.56671
	Hs.22785	GABRE	Gamma-aminobutyric acid (GABA) A receptor, epsilon	0.00237119	2.12093	0.00505615	3.40595
	Hs.488189	H2AFV	H2A histone family, member V	0.00151099	1.72336	2.30699e-05	1.62371
	Hs.485938	RRAGD	Ras-related GTP binding D	0.000427032	1.7273	0.000291657	1.65777
	Hs.407856	SPINK1	Serine peptidase inhibitor, Kazal type 1	5.30834e-06	14.4924	0.00213416	4.1193
	Hs.164070	THEM4	Thioesterase superfamily member 4	0.00804232	1.36953	0.000358515	1.61496
