# Supplementary material for: Molecular Signatures Associated with HCV-Induced Hepatocellular Carcinoma and Liver Metastasis
Source: PLoS One. 2013 Feb 18;8(2):e56153. doi: 10.1371/journal.pone.0056153 (PMC3575468; doi:10.1371/journal.pone.0056153)
Supplement: Table S2 — List of genes upregulated or down regulated in metastatic liver lesions in comparison to normal liver tissue. (XLS) [file pone.0056153.s003.xls]

## Sheet: Mtx
	UGCluster	Gene Name	Name	p-value	Fold-Change
MTXvsHTL_p<001 FC Positive	Hs.158381	AARS2	Alanyl-tRNA synthetase 2	0.000114909	2.04433
	Hs.195740	AATF	Apoptosis antagonizing transcription factor	4.95814e-05	2.07862
	Hs.471156	ABI2	Abl interactor 2	0.000729232	2.07792
	Hs.647097	ABP1	Amiloride binding protein 1	1.09297e-07	2.01918
	Hs.529353	ACSS1	Acyl-CoA synthetase short-chain family member 1	3.99225e-08	4.39644
	Hs.514581	ACTG1	Actin, gamma 1	2.00767e-08	3.31966
	Hs.525401	ADCY6	Adenylate cyclase 6	0.000258927	2.28433
	Hs.529369	AFAP1	Actin filament associated protein 1	0.000589289	2.24565
	Hs.530009	AGR2	Anterior gradient homolog 2	0.000263773	3.88885
	Hs.270833	AREG	Amphiregulin	3.81958e-05	3.82106
	Hs.701324	ARHGAP4	Rho GTPase activating protein 4	1.01295e-07	2.59247
	Hs.501296	ARID3A	AT rich interactive domain 3A	2.8857e-06	2.06637
	Hs.529303	ARPC2	Actin related protein 2/3 complex, subunit 2, 34kDa	5.1476e-05	2.08984
	Hs.371889	ATP1A1	ATPase, Na+/K+ transporting, alpha 1 polypeptide	6.77701e-08	2.97793
	Hs.631546	BAX	BCL2-associated X protein	1.29549e-06	2.08836
	Hs.444600	BOLA2	BolA homolog 2	2.05718e-07	2.19908
	Hs.591382	BSG	Basigin	1.04803e-07	2.9289
	Hs.19322	C9orf140	Chromosome 9 open reading frame 140	6.63643e-06	2.37037
	Hs.8859	CANT1	Calcium activated nucleotidase 1	8.44357e-06	2.90472
	Hs.523852	CCND1	Cyclin D1	7.16388e-06	3.2785
	Hs.82916	CCT6A	Chaperonin containing TCP1, subunit 6A (zeta 1)	1.0551e-08	4.30131
	Hs.558499	CD320	CD320 molecule	0.000157423	2.20468
	Hs.502328	CD44	CD44 molecule	0.000330643	2.15578
	Hs.276770	CD52	CD52 molecule	8.56798e-05	2.08331
	Hs.114286	CD9	CD9 molecule	4.9934e-07	3.53109
	Hs.524571	CDCA8	Cell division cycle associated 8	4.87886e-05	2.08515
	Hs.709226	CDH3	Cadherin 3, type 1, P-cadherin	2.31809e-07	3.37276
	Hs.712603	CENPO	Centromere protein O	4.28195e-09	2.9243
	Hs.173724	CKB	Creatine kinase, brain	7.68119e-09	5.14195
	Hs.414565	CLIC1	Chloride intracellular channel 1	4.92912e-07	3.23488
	Hs.443625	COL3A1	Collagen, type III, alpha 1	8.66548e-07	6.38422
	Hs.17441	COL4A1	Collagen, type IV, alpha 1	1.19968e-06	5.40813
	Hs.570065	COL4A3	Collagen, type IV, alpha 3 (Goodpasture antigen)	0.000105564	3.13176
	Hs.2242	CSN2	Casein beta	1.6871e-05	3.20255
	Hs.695	CSTB	Cystatin B (stefin B)	5.51156e-08	2.4098
	Hs.501345	CTBP2	C-terminal binding protein 2	8.10325e-05	2.4615
	Hs.336916	DAXX	Death-associated protein 6	1.78089e-07	2.17781
	Hs.311609	DDX39	DEAD (Asp-Glu-Ala-Asp) box polypeptide 39	1.76215e-08	2.07568
	Hs.655999	DECR2	2,4-dienoyl CoA reductase 2, peroxisomal	0.000903124	2.28916
	Hs.4747	DKC1	Dyskeratosis congenita 1, dyskerin	6.83853e-07	2.41371
	Hs.164419	DNAJC5	DnaJ (Hsp40) homolog, subfamily C, member 5	4.52118e-07	2.27794
	Hs.515840	DNMT3A	DNA (cytosine-5-)-methyltransferase 3 alpha	1.41555e-08	2.18505
	Hs.144835	EEF1G	Eukaryotic translation elongation factor 1 gamma	2.11361e-08	2.23187
	Hs.465374	EFHD2	EF-hand domain family, member D2	2.65078e-07	2.14172
	Hs.449415	EIF2C2	Eukaryotic translation initiation factor 2C, 2	5.67162e-09	2.36935
	Hs.539684	EIF2S3	Eukaryotic translation initiation factor 2, subunit 3 gamma	1.62169e-06	2.081
	Hs.67928	ELF3	E74-like factor 3	1.59935e-05	3.00781
	Hs.517145	ENO1	Enolase 1, (alpha)	8.22937e-09	2.43959
	Hs.485352	EPS8L3	EPS8-like 3	1.14551e-08	2.26749
	Hs.593928	FDFT1	Farnesyl-diphosphate farnesyltransferase 1	7.42395e-05	2.34284
	Hs.655278	FER1L3	Fer-1-like 3, myoferlin	4.01137e-08	2.85861
	Hs.443687	FHL2	Four and a half LIM domains 2	1.3503e-05	3.20339
	Hs.499659	GARNL4	GTPase activating Rap/RanGAP domain-like 4	2.0004e-07	4.21169
	Hs.404321	GARS	Glycyl-tRNA synthetase	2.70186e-08	2.20241
	Hs.130749	GGT6	Gamma-glutamyltransferase 6	0.000287121	2.11378
	Hs.418795	GLT25D1	Glycosyltransferase 25 domain containing 1	5.8708e-08	2.0016
	Hs.203699	GOLPH3L	Golgi phosphoprotein 3-like	6.84038e-09	12.9513
	Hs.231320	GPR160	G protein-coupled receptor 160	4.64104e-08	3.69782
	Hs.2704	GPX2	Glutathione peroxidase 2	4.41118e-06	2.81007
	Hs.82327	GSS	Glutathione synthetase	8.7296e-07	2.08622
	Hs.523836	GSTP1	Glutathione S-transferase pi	2.26341e-07	6.93286
	Hs.88556	HDAC1	Histone deacetylase 1	2.40222e-08	2.07321
	Hs.31720	HEPH	Hephaestin	1.34863e-05	3.95562
	Hs.406691	HIST1H2AJ	Histone cluster 1, H2aj	9.07342e-09	2.07365
	Hs.82609	HMBS	Hydroxymethylbilane synthase	1.31363e-06	2.39601
	Hs.1376	HSD11B2	Hydroxysteroid (11-beta) dehydrogenase 2	2.64466e-05	2.09024
	Hs.136905	HUWE1	HECT, UBA and WWE domain containing 1	4.0211e-09	2.09046
	Hs.591785	IER3	Immediate early response 3	0.00026744	2.32758
	Hs.65758	ITPR3	Inositol 1,4,5-triphosphate receptor, type 3	8.84153e-05	2.00653
	Hs.708128	KHSRP	KH-type splicing regulatory protein	4.81592e-09	2.17369
	Hs.714322	KIAA0152	KIAA0152	5.62084e-05	2.12276
	Hs.497417	KIAA0317	KIAA0317	0.000604149	2.47073
	Hs.594238	KPNA2	Karyopherin alpha 2 (RAG cohort 1, importin alpha 1)	0.000376492	2.15189
	Hs.406013	KRT18	Keratin 18	1.74459e-06	5.81207
	Hs.516671	KRTCAP2	Keratinocyte associated protein 2	7.07644e-06	2.07171
	Hs.473256	LAMA5	Laminin, alpha 5	7.42328e-07	2.26337
	Hs.292078	LARP1	La ribonucleoprotein domain family, member 1	3.31856e-09	2.0335
	Hs.374191	LEPREL1	Leprecan-like 1	3.36157e-05	10.3456
	Hs.445351	LGALS1	Lectin, galactoside-binding, soluble, 1 (galectin 1)	2.71006e-06	2.03801
	Hs.5302	LGALS4	Lectin, galactoside-binding, soluble, 4 (galectin 4)	2.73689e-05	2.58729
	Hs.514477	LLGL2	Lethal giant larvae homolog 2 (Drosophila)	3.64549e-07	2.09309
	Hs.105379	LSM14B	LSM14B, SCD6 homolog B (S. cerevisiae)	4.65519e-05	2.13515
	Hs.140452	M6PRBP1	Mannose-6-phosphate receptor binding protein 1	7.83342e-09	2.43972
	Hs.444118	MCM6	Minichromosome maintenance complex component 6	7.32881e-09	2.65656
	Hs.80976	MKI67	Antigen identified by monoclonal antibody Ki-67	1.92325e-06	2.02092
	Hs.632177	MVP	Major vault protein	6.08147e-07	2.59382
	Hs.179718	MYBL2	V-myb myeloblastosis viral oncogene homolog	4.17967e-08	2.10954
	Hs.127982	NANOS3	Nanos homolog 3 (Drosophila)	1.66687e-08	2.30063
	Hs.529244	NCK2	NCK adaptor protein 2	3.10381e-07	2.16062
	Hs.603732	NCKAP1	NCK-associated protein 1	5.6834e-06	2.34922
	Hs.372914	NDRG1	N-myc downstream regulated gene 1	7.18439e-07	2.28833
	Hs.458276	NFKBIE	Nuclear factor of kappa light polypeptide gene enhancer in B-cells inhibitor	1.43249e-05	2.23362
	Hs.533282	NONO	Non-POU domain containing, octamer-binding	4.44576e-08	2.54515
	Hs.557550	NPM1	Nucleophosmin	2.0479e-08	2.1201
	Hs.406515	NQO1	NAD(P)H dehydrogenase, quinone 1	0.000179448	9.81536
	Hs.467701	ODC1	Ornithine decarboxylase 1	1.01861e-07	2.13492
	Hs.553765	OR4K17	Olfactory receptor, family 4, subfamily K, member 17	3.42421e-05	3.57256
	Hs.553745	OR8H3	Olfactory receptor, family 8, subfamily H, member 3	2.53411e-05	2.15026
	Hs.524498	PA2G4	Proliferation-associated 2G4, 38kDa	5.32379e-05	2.16856
	Hs.351474	PAQR4	Progestin and adipoQ receptor family member IV	3.74677e-05	2.09517
	Hs.239388	PAQR8	Progestin and adipoQ receptor family member VIII	0.000556665	2.41495
	Hs.591227	PARP4	Poly (ADP-ribose) polymerase family, member 4	4.38444e-08	2.20414
	Hs.658190	PDK3	Pyruvate dehydrogenase kinase, isozyme 3	1.25388e-07	2.07712
	Hs.460124	PHF19	PHD finger protein 19	1.14588e-06	2.40956
	Hs.154036	PHLDA2	Pleckstrin homology-like domain, family A, member 2	0.000332447	2.45483
	Hs.154104	PLAGL2	Pleiomorphic adenoma gene-like 2	2.40936e-08	2.50015
	Hs.434248	PLEC1	Plectin 1, intermediate filament binding protein 500kDa	6.06669e-08	2.07722
	Hs.284232	PLEKHG5	Pleckstrin homology domain containing	3.81101e-07	2.36774
	Hs.507584	POLR1D	Polymerase (RNA) I polypeptide D, 16kDa	1.40454e-06	2.09034
	Hs.79081	PPP1CC	Protein phosphatase 1, catalytic subunit, gamma isoform	8.64318e-05	2.18863
	Hs.155342	PRKCD	Protein kinase C, delta	4.30055e-08	2.51654
	Hs.459927	PTMA	Prothymosin, alpha	2.00488e-06	2.08218
	Hs.499094	PYCARD	PYD and CARD domain containing	6.4143e-07	2.5191
	Hs.371698	RAE1	RAE1 RNA export 1 homolog	1.11655e-08	2.22447
	Hs.106185	RALGDS	Ral guanine nucleotide dissociation stimulator	0.000115633	2.29703
	Hs.714383	RAPGEFL1	Rap guanine nucleotide exchange factor (GEF)-like 1	0.000915426	2.66932
	Hs.97887	RCN1	Reticulocalbin 1, EF-hand calcium binding domain	0.000123446	2.09517
	Hs.449968	RHCE	Rh blood group, CcEe antigens	0.000228157	3.64397
	Hs.653288	RNF12	Ring finger protein 12	7.52782e-09	2.78468
	Hs.388664	RPL11	Ribosomal protein L11	3.05915e-05	2.11647
	Hs.410817	RPL13	Ribosomal protein L13	2.91388e-07	2.10573
	Hs.381061	RPL19	Ribosomal protein L19	2.48918e-08	2.77043
	Hs.406300	RPL23	Ribosomal protein L23	6.06418e-06	2.15569
	Hs.514196	RPL27	Ribosomal protein L27	1.35984e-08	2.63117
	Hs.180946	RPL5	Ribosomal protein L5	4.20787e-06	2.23515
	Hs.178551	RPL8	Ribosomal protein L8	3.72568e-07	2.5565
	Hs.356502	RPLP1	Ribosomal protein, large, P1	2.73225e-07	2.87929
	Hs.546289	RPS12	Ribosomal protein S12	9.17824e-08	2.41741
	Hs.406683	RPS15	Ribosomal protein S15	3.83086e-06	2.30898
	Hs.709308	RPS2	Ribosomal protein S2	6.02528e-06	2.13
	Hs.156367	RPS29	Ribosomal protein S29	2.58214e-09	2.17524
	Hs.118076	RPS4X	Ribosomal protein S4, X-linked	1.0269e-08	2.51245
	Hs.546287	RPS7	Ribosomal protein S7	6.37933e-06	2.91264
	Hs.449909	RPSA	Ribosomal protein SA	1.01781e-08	2.61362
	Hs.496451	RPSAP15	Ribosomal protein SA pseudogene 15	1.27183e-08	2.3454
	Hs.381167	SERPINB1	Serpin peptidase inhibitor	2.56266e-09	3.70427
	Hs.447899	SIGLEC8	Sialic acid binding Ig-like lectin 8	4.30004e-08	2.1227
	Hs.350927	SLC25A6	Solute carrier family 25	1.17515e-07	2.40411
	Hs.466775	SNRPA	Small nuclear ribonucleoprotein polypeptide A	2.26114e-07	2.213
	Hs.528763	SNRPA1	Small nuclear ribonucleoprotein polypeptide A'	1.20816e-05	2.20223
	Hs.515472	SNRPD2	Small nuclear ribonucleoprotein D2 polypeptide 16.5kDa	2.17954e-06	2.03662
	Hs.111779	SPARC	Secreted protein, acidic, cysteine-rich (osteonectin)	1.68825e-07	2.87471
	Hs.31439	SPINT2	Serine peptidase inhibitor, Kunitz type, 2	1.43671e-08	3.46128
	Hs.643338	SPOCK1	Sparc/osteonectin	0.000630775	3.90994
	Hs.489040	SRI	Sorcin	4.58715e-09	2.4069
	Hs.352018	TAP1	Transporter 1, ATP-binding cassette, sub-family B (MDR/TAP)	4.86962e-06	2.67608
	Hs.12956	TAX1BP3	Tax1 (human T-cell leukemia virus type I) binding protein 3	1.02941e-05	2.75777
	Hs.525709	TESC	Tescalcin	9.91345e-06	2.08731
	Hs.529618	TFRC	Transferrin receptor (p90, CD71)	2.13226e-05	2.81026
	Hs.30570	TIMM17B	Translocase of inner mitochondrial membrane 17 homolog B	7.02227e-06	2.04395
	Hs.522632	TIMP1	TIMP metallopeptidase inhibitor 1	5.26044e-08	4.9203
	Hs.515122	TK1	Thymidine kinase 1, soluble	1.50644e-07	4.03066
	Hs.89643	TKT	Transketolase (Wernicke-Korsakoff syndrome)	0.000269868	2.92721
	Hs.591605	TMBIM1	Transmembrane BAX inhibitor motif containing 1	3.4078e-05	2.00202
	Hs.355126	TMC4	Transmembrane channel-like 4	7.29423e-07	2.01229
	Hs.513058	TMED3	Transmembrane emp24 protein transport domain containing 3	2.34335e-07	3.28262
	Hs.279929	TMED9	Transmembrane emp24 protein transport domain containing 9	0.000444819	2.28678
	Hs.444569	TMEM49	Transmembrane protein 49	5.43648e-05	2.03727
	Hs.46720	TMPRSS5	Transmembrane protease	8.04868e-05	2.50246
	Hs.446574	TMSB10	Thymosin beta 10	2.65153e-07	2.91405
	Hs.164324	TRIM16L	Tripartite motif-containing 16-like	6.52317e-06	2.01387
	Hs.370515	TRIM5	Tripartite motif-containing 5	1.17421e-06	2.70756
	Hs.655875	TSEN54	TRNA splicing endonuclease 54 homolog	4.80926e-07	2.32589
	Hs.171501	USP11	Ubiquitin specific peptidase 11	5.39412e-06	2.03801
	Hs.654595	VIL1	Villin 1	2.17293e-05	3.08125
	Hs.642813	VIL2	Vimentin	0.000749612	2.09846
	Hs.128548	VIM	WD repeat domain 1	4.79425e-05	2.57045
	Hs.128548	WDR1	WD repeat domain 1	5.9259e-07	2.14665
	Hs.113876	WHSC1	Wolf-Hirschhorn syndrome candidate 1	4.43069e-08	2.03457
	Hs.473583	YBX1	Y box binding protein 1	1.64545e-08	2.03668
	Hs.226755	YWHAH	Tyrosine 3-monooxygenase/tryptophan 5-monooxygenase activation protein	3.91582e-06	2.06948
	Hs.98041	ZFYVE26	Zinc finger, FYVE domain containing 26	8.32105e-05	2.10982
	Hs.279567	ZNF225	Zinc finger protein 225	4.20028e-05	2.28091
	Hs.144949	ZNF313	Zinc finger protein 313	6.07794e-09	2.05886
	Hs.631551	ZNF580	Zinc finger protein 580	3.35182e-06	2.11696
	Hs.143951	ZNF611	Zinc finger protein 611	5.6142e-05	2.01051
	Hs.301094	ZNF629	Zinc finger protein 629	6.46628e-05	2.58287
	Hs.180402	ZNF671	Zinc finger protein 671	0.000136046	2.04471
	Hs.374485	ZNF706	Zinc finger protein 706	1.08658e-07	2.23262
